# Supplementary material for: Adsorption of Recombinant Human β-Defensin 2 and Two Mutants on Mesoporous Silica Nanoparticles and Its Effect against Clavibacter michiganensis subsp. michiganensis
Source: Nanomaterials (Basel). 2021 Aug 23;11(8):2144. doi: 10.3390/nano11082144 (PMC8400394; doi:10.3390/nano11082144)
Supplement: Supplementary file 1 [file nanomaterials-11-02144-s001.zip]

Archive with 1 entries (1 files):
- nanomaterials-1323765-supplementary.pdf
